# Supplementary material for: Hepatitis B Virus Seropositivity Is a Poor Prognostic Factor of Pediatric Hepatocellular Carcinoma: a Population-Based Study in Hong Kong and Singapore
Source: Front Oncol. 2020 Nov 20;10:570479. doi: 10.3389/fonc.2020.570479 (PMC7716753; doi:10.3389/fonc.2020.570479)
Supplement: Supplementary Table 1 — Demographics, clinical characteristics, treatment and outcome of the study cohort. [file Table_1.xlsx]

## Sheet: Sheet1
Patient No.	Site	Sex	Age at Dx (y)	Histology	Patient HBsAg	Diagnosed by surveillance	Other underlying disease	Lobar involvement	PRETEXT	Distant metastasis	LN metastasis	PV involvement	AFP (ng/ml)	Description of upfront treatment (number of cycles)	Latest status	Duration of FU (y)
1	HK	M	10.82	HCC	Positive	No		B	3	N	N	N	301680	C5V (1) -> SIR	DOD	0.53
2	HK	M	10.81	HCC	Positive	No		B	3	N	N	Y	7999999	C5V (2)	DOD	0.33
3	HK	M	7.07	HCC	Negative	Yes	Neonatal hepatitis with cirrhosis	U	1	N	N	N	4278	R hepatectomy (complete) -> C5V (4) →carbo (3)	NED	20.8
4	HK	F	13.78	HCC	Negative	No		B	NA	Y	N	NA	1830000	C5V -> PLADO (total 7)	DOD	1.33
5	HK	M	10.09	HCC	Positive	No		B	NA	Y	N	N	1063	JEB (2)	DOD	0.31
6	HK	F	12.54	HCC	Negative	No		B	2	N	N	NA	25200	IFN -> partial hepatectomy (complete)	NED	7.29
7	HK	F	9.34	HCC	Negative	No		B	4	Y	N	N	976000	PLADO+5FU (1)	DOD	0.27
8	HK	M	10.43	HCC	Positive	No		B	4	Y	Y	N	172300	C5V (2)	DOD	0.67
9	HK	F	12.55	HCC	Negative	No		B	4	Y	N	N	1663000	ICE -> C5V -> EBRT -> extended L hepatectomy (complete) -> ICE	DOD	2.11
10	HK	M	13.49	HCC	Positive	No		U	2	Y	NA	N	103700	L hepatectomy (incomplete) -> TACE (2)	DOD	0.51
11	HK	M	16.06	HCC	Negative	No		U	2	N	Y	N	2903	R hepatectomy (incomplete) -> TACE (1)	DOD	7.85
12	HK	M	6.98	HCC	Positive	No		B	4	NA	N	N	839130	Palliation	DOD	0.49
13	HK	M	10.25	HCC	Positive	No		U	2	Y	N	N	1084203	Palliation	DOD	0.09
14	HK	F	9.23	HCC	Negative	No		U	2	N	N	N	9539	PLADO (3) -> L hepatectomy (complete) -> SIR -> PLADO (2) -> C5V (1)	NED	13.32
15	HK	M	16.55	HCC	Positive	No		B	NA	Y	N	Y	1396000	Palliation	DOD	0.36
16	HK	M	16.41	HCC	Positive	No		B	4	Y	N	NA	44119	PLADO -> 5FU+IFN (3)	DOD	0.88
17	HK	F	12.31	Fibrolamellar HCC	Negative	No		NA	NA	Y	N	NA	17	PLADO (5) -> complete resection	DOD	4.83
18	HK	M	5.49	HCC	Positive	No		B	4	N	N	Y	648	C5V (2) -> PLADO (4) -> Cyclo/Topo (1)	DOD	0.94
19	HK	M	12.76	HCC	Positive	No		U	2	Y	N	N	77360	Palliation	DOD	0.74
20	HK	M	15.33	Fibrolamellar HCC	Negative	No		U	2	Y	Y	N	13	PLADO+5FU (2)	DOD	0.74
21	HK	M	3.69	HCC	Negative	No	BA with cirrhosis	U	2	N	N	N	369	LDLT	NED	0.19
22	HK	M	11.32	HCC	Positive	No		U	2	N	N	Y	20523	Palliation	DOD	0.14
23	HK	M	12.02	HCC	Negative	No		B	4	N	N	N	64460	C5V -> SIR -> DDLT	NED	8.9
24	HK	M	12.57	HCC	Positive	Yes		U	1	N	N	N	169	Segmentectomy (complete)	NED	6.96
25	HK	F	8.56	HCC	Negative	No		U	2	Y	Y	Y	1334000	PLADO (3)	DOD	0.36
26	HK	M	0.98	HCC	Negative	No		U	2	N	N	N	10294	RFA (2)	NED	5.67
27	HK	M	15.8	HCC	Positive	No		B	3	N	N	N	259885	TACE (1)	DOD	0.11
28	HK	M	3.71	HCC	Positive	No		U	1	N	N	N	59439	R posterior sectionectomy (complete)	DOD	3.18
29	Singapore	M	12.37	HCC	Positive	No		B	4	Y	N	Y	76624	Palliation	DOD	0.22
30	Singapore	M	12.54	HCC	Positive	No		B	4	Y	N	N	147407	PLADO+carbo -> complete resection	DOD	1.34
31	Singapore	F	6.07	HCC	Negative	No		U	2	N	N	N	176750	PLADO -> R hepatectomy (complete)	DOD	0.63
32	Singapore	M	12.66	HCC	Negative	No		B	4	Y	N	Y	176750	PLADO + carbo (3)	DOD	0.58
33	Singapore	M	6.95	HCC	Negative	No		B	4	Y	N	N	20200	TACE (1) -> sorafenib	DOD	0.33
34	Singapore	M	1.13	HCC	Negative	Yes	PFIC with cirrhosis	B	2	N	N	N	8503	LDLT	NED	19.65
35	Singapore	F	14	HCC	Negative	No		U	NA	N	N	N	118215	Oxaliplatin/5FU (details of surgery NA)	DOD	2.6
36	Singapore	M	5.19	HCC	Positive	Yes		NA	NA	N	N	N	644	Complete resection	NED	4.01
37	Singapore	M	7.38	HCC	Positive	Yes		U	NA	N	N	N	1719	R hepatectomy (complete)	DOD	11.26
39	Singapore	M	8.17	HCC	NA	NA		NA	NA	NA	NA	NA	NA	NA	DOD	1.22
40	Singapore	M	11.33	HCC	Negative	No		U	3	N	N	N	15627	TACE (2)	DOD	1.45
5FU, 5-fluorouracil; AFP, alpha-feto protein; BA, biliary atresia; B, bilateral; C5V, cisplatin/5-fluorouracil/vincristine; carbo, carboplatin; cyclo/topo, cyclophosphamide/topotecan; DDLT, deceased-donor liver translantation; DOD, died of disease; Dx, diagnosis; EBRT, external beam radiotherapy; F, female; FU, follow-up; HCC, hepatocellular carcinoma; HK, Hong Kong; ICE, ifosfamide/carboplatin/e…
Supplementary Table S1. Demographics, clinical characteristics, treatment and outcome of the study cohort
